# Supplementary material for: PIEZO1 mediates periostin+ myofibroblast activation and pulmonary fibrosis in mice
Source: J Clin Invest. 2025 Jun 2;135(11):e184158. doi: 10.1172/JCI184158 (PMC12126248; doi:10.1172/JCI184158)
Supplement: Supporting data values [file jci-135-184158-s224.xlsx]

## Sheet: Fig1E
FN1	0.533065	1.55618	0.771448	1.1393	1.16961	0.864437	0.664787	1.30117			2.16917	3.35816	3.28779	3.18982	2.3693	3.3581	2.56047	2.54471
αSMA	1.06458	1.21939	0.68602	1.03001							2.52223	2.82169	2.87873	2.15288
POSTN	1.2279	0.844265	0.904285	1.02355							2.78012	3.15382	3.84602	3.16615
GFP	1.28214	0.508699	1.20916	0.979738	1.20382	0.725101	1.09135				3.0368	7.25656	6.86132	4.55919	4.68022	5.13237	4.86794

## Sheet: Fig1G
αSMA	DESMIN	PDGFRβ	PDGFRα	CD31	RAGE
63.49	81.34	64.58	23.56	2.36	4.68
78.63	85.49	69.32	21.89	2.75	5.69
70.36	78.44	78.67	18.17	1.32	3.52
79.32	82.19	73.49	15.63	3.03	4.22
84.87	79.89	62.43	24.15	3.72	6.34
75.39	87.05	69.48	27.26	3.25	7.42
80.43	78.43	74.3	21.95	4.32	5.14
75.66	75.61	72.52	19.19	2.55	3.32
79.29	83.2	62.13	20.64	5.28	2.58
78.54	69.46	66.48	23.88	4.33	4.38

## Sheet: Fig2C
Control	Ablated
1.11345	0.135375
1.03171	0.104751
0.855614	0.177394
0.885787	0.130764
1.11345

## Sheet: Fig2D
Days	Control	Ablated
10	1
12	1
16	1
21	0
21	0
21	0
21	0
21	0
12		0
21		0
21		0
21		0
21		0

## Sheet: Fig2E
DAYS	Control					Ablated
0	100	100	100	100	100	100	100	100	100	100
4	84.1406	77.5976	86.0947	74.3716	89.9252	87.6063	88.8951	92.3436	91.4707	67.3857
8	95.2422	73.7456	90.6312	73.8251	97.8699	88.4116	101.284	88.4687	98.7246	66.7694
12	93.8705	80.1318	89.5957	70.8197	99.7697	98.9709	109.487	81.4192	99.2029	67.5398
16	92.156	91.2316	92.4063	89.1257	92.9188	102.506	114.23	74.93	100.518	69.0293
18	90.3521	90.8261	91.4201	89.071	87.8526	104.34	117.801	66.9001	101.554	71.8028
21	86.5409	85.2002	84.0237	82.623	81.9804	95.4362	111.328	63.352	96.1339	67.2316

## Sheet: Fig2F-Ashcroft
Control	Abalated
4	2
5	3
7	4
4	3
6	4

## Sheet: Fig2F-Siruis Red
Control	Ablated
6.68	3.29
10.5	2.66
12.01	2.57
7.87	1.71
7.17	4.08

## Sheet: Fig2F-Masson
Control	Ablated
8.97	2.49
11.92	5.38
12.85	2.18
7.61	0.72
6.69	4.17

## Sheet: Fig2G-aSMA%
Control	Ablated
7.412	0.372
7.781	0.219
5.457	0.398
6.277	1.429
5.554	2.18

## Sheet: Fig2G-POSTN%
Control	Ablated
8.584	0.593
9.472	0.399
6.295	0.452
8.495	0.945
6.035	1.328

[truncated: 105 more sheets: Fig2H, Fig2I-Acta2 , Fig2I-Cola1, Fig2I-Postn, Fig2I-Fn1, Fig2I-Col3a1, Fig2I-Tgfb1, Fig3D-POSTN, Fig3D-aSMA, Fig3F, Fig3G, Fig3I, Fig3K, Fig3L-Ca2+, Fig3L-AUC, Fig4C-Ashcroft, Fig4C-SR Masson, Fig4E, Fig4G, Fig4H …]
